# Supplementary material for: Moving towards an Understanding of the Role of the Inferior Fronto-Occipital Fasciculus in Language Processing
Source: NeuroSci. 2024 Jan 2;5(1):39–58. doi: 10.3390/neurosci5010003 (PMC11523719; doi:10.3390/neurosci5010003)
Supplement: Supplementary file 1 [file neurosci-05-00003-s001.zip]

Archive with 1 entries (1 files):
- neurosci-2776354-supplementary.pdf
